# Supplementary material for: The Simultaneous Deletion of pH-Sensing Receptors GPR4 and OGR1 (GPR68) Ameliorates Colitis with Additive Effects on Multiple Parameters of Inflammation
Source: Int J Mol Sci. 2025 Feb 12;26(4):1552. doi: 10.3390/ijms26041552 (PMC11855581; doi:10.3390/ijms26041552)
Supplement: Supplementary file 1 [file ijms-26-01552-s001.zip]

Archive with 1 entries (1 files):
- ijms-3377182-supplementary.pdf
